# Supplementary material for: Transcriptome profiling of Puccinellia tenuiflora during seed germination under a long-term saline-alkali stress
Source: BMC Genomics. 2019 Jul 17;20:589. doi: 10.1186/s12864-019-5860-5 (PMC6637651; doi:10.1186/s12864-019-5860-5)
Supplement: Supplementary file 9 — Table S1. Summary of Illumina transcriptome sequencing for P. tenuiflora. Table S2. Primers information. Table S3. Functional annotation of the unigenes of P. tenuiflora. Table S4. Unigenes in salt tolerance mechanisms schematic in P. tenuiflora. (XLSX 13 kb) [file 12864_2019_5860_MOESM9_ESM.xlsx]

## Sheet: Sheet1
Table S1 Summary of Illumina transcriptome sequencing for P. tenuiflora
Samples	Total Clean Reads(bp)	Reads length(bp)	Kraken filter(M)	After filter(G)	GC(%)
Treated_rep1	24415819	150*2	242	8.1	55
Treated_rep2	24083626	150*2	220	8	55
Treated_rep3	24452916	150*2	235	8.1	54
Control_rep1	24572549	150*2	167	8.2	54
Control_rep2	24280403	150*2	320	8.1	53
Control_rep3	23423428	150*2	178	7.8	54
Table S2 Primers information
Primer	Primer_Sequence	Length	Purification
P. tenuiflora_Tubulin-Forward	GCTGACCACACCTAGCTTCGGGG	23	iPAG
P. tenuiflora_Tubulin-Reverse	GACCAGGGAACCTCAGGCAGC	21	iPAG
P. tenuiflora _DN150333_c13_g7-Forward	CCTCTACTCGAGCTCACTCC	20	iPAG
P. tenuiflora _DN150333_c13_g7-Reverse	TAGAGCACGCGGTCGGA	17	iPAG
P. tenuiflora _DN119438_c3_g1-Forward	ACGCTGTTCGTCATCGAGTT	20	iPAG
P. tenuiflora _DN119438_c3_g1-Reverse	TGGAACAGGTTGTCGAGTGG	20	iPAG
P. tenuiflora _DN144332_c34_g25-Forward	CAAGCCTGCCTGTCCTGTTA	20	iPAG
P. tenuiflora _DN144332_c34_g25-Reverse	AGGTACGACAGGGTCTCGAA	20	iPAG
P. tenuiflora _DN129570_c1_g3-Forward	CCTTCACCGACTCGCTATCC	20	iPAG
P. tenuiflora _DN129570_c1_g3-Reverse	CATCCTACACGAGACCGACG	20	iPAG
P. tenuiflora _DN66872_c0_g5-Forward	ATTCGTATCGACCGACGAGC	20	iPAG
P. tenuiflora _DN66872_c0_g5-Reverse	ACATCTTGTCCGAGATGCCC	20	iPAG
P. tenuiflora _DN128836_c0_g1-Forward	AAGAAGCCAGAGGACTTCGC	20	iPAG
P. tenuiflora _DN128836_c0_g1-Reverse	TAGTTGAGGGTGTTGCCGTC	20	iPAG
P. tenuiflora _DN111990_c5_g18-Forward	TTCCTCTCCAGGTTCCTCGT	20	iPAG
P. tenuiflora _DN111990_c5_g18-Reverse	ACCGGCCAGGAAATAAGAGC	20	iPAG
P. tenuiflora _DN120119_c0_g1-Forward	TCTGGATGAGCGATGTACGC	20	iPAG
P. tenuiflora _DN120119_c0_g1-Reverse	AACATGTACAAGGCGCTGGA	20	iPAG
P. tenuiflora _DN147510_c1_g4-Forward	TCGGAAGTTCGCCTTGAGTC	20	iPAG
P. tenuiflora _DN147510_c1_g4-Reverse	GTTCCGTTTGGTTGCCACTC	20	iPAG
P. tenuiflora _DN128137_c3_g2-Forward	TGCTGCATCGACCAAGAGAG	20	iPAG
P. tenuiflora _DN128137_c3_g2-Reverse	AGAAATGCATGCCACCCTCA	20	iPAG
P. tenuiflora _DN111990_c5_g2-Forward	TTCCTCTCCAGGTTCCTCGT	20	iPAG
P. tenuiflora _DN111990_c5_g2-Reverse	ACCGGCCAGGAAATAAGAGC	20	iPAG
P. tenuiflora _DN138876_c0_g3-Forward	TACACACGGTCACGGGATTG	20	iPAG
P. tenuiflora _DN138876_c0_g3-Reverse	GCCTACTACATCCTCGCCAC	20	iPAG
P. tenuiflora _DN151008_c4_g16-Forward	GACCATCACGACTGTCAGGG	20	iPAG
P. tenuiflora _DN151008_c4_g16-Reverse	GTGCCTTGAAACTTGACGCC	20	iPAG
P. tenuiflora _DN27746_c1_g2-Forward	TGGGATTCCAACTCAGCACC	20	iPAG
P. tenuiflora _DN27746_c1_g2-Reverse	GACATCCGCCACAGGGTAAA	20	iPAG
P. tenuiflora _DN161775_c2_g13-Forward	TCGTCATCATGCCGTACCAC	20	iPAG
P. tenuiflora _DN161775_c2_g13-Reverse	TTGGGCTGGAATCGTGAGAC	20	iPAG
P. tenuiflora _DN159710_c6_g5-Forward	AATGGGCGGGTACCTTTCTG	20	iPAG
P. tenuiflora _DN159710_c6_g5-Reverse	GAGACGAAGGGGATGACACC	20	iPAG
P. tenuiflora _DN161775_c2_g13-Forward	TCGTCATCATGCCGTACCAC	20	iPAG
P. tenuiflora _DN161775_c2_g13-Reverse	TTGGGCTGGAATCGTGAGAC	20	iPAG
P. tenuiflora _DN127850_c38_g28-Forward	TTCAACGATGCTCTTCGCCA	20	iPAG
P. tenuiflora _DN127850_c38_g28-Reverse	CAACGCACGTAGGATGGAGT	20	iPAG
P. tenuiflora _DN161042_c12_g6-Forward	GGGGAAAAATCAGCCGAGGA	20	iPAG
P. tenuiflora _DN161042_c12_g6-Reverse	CTTTCGGAGCCACTGCCTTA	20	iPAG
P. tenuiflora _DN140448_c0_g3-Forward	GCCCAGTAGCAGACATCTCG	20	iPAG
P. tenuiflora _DN140448_c0_g3-Reverse	GTATGAGGAGCTCGGCGTG	19	iPAG
Table S3 Functional annotation of the unigenes of P. tenuiflora
Database for annotation	Annotated_number	Percentage of unigenes(%)
Nr	27939	66.08
GO	21372	50.55
KEGG	16275	38.49
Swissprot	13405	31.71
Poa	13040	30.84
Pfam	11665	27.59
COG	16829	39.8
Table S4 Unigenes in salt tolerance mechanisms schematic in P. tenuiflora
Gene	Annotation	Trend	Unigene Num	Function Group
PutNHX	Sodium/hydrogen exchanger	up	1	Nutrients absorption & Intracellular Ion balance
PutCHX	Cation/H(+) antiporter	up	13	Nutrients absorption & Intracellular Ion balance
PutHAK	Potassium transporter	up	4	Nutrients absorption & Intracellular Ion balance
PutIRT	Fe(2+) transport protein	up	1	Nutrients absorption & Intracellular Ion balance
PutYSL	metal-nicotianamine transporter YSL	up	1	Nutrients absorption & Intracellular Ion balance
PutPIP	Aquaporin	up	2	Nutrients absorption & Intracellular Ion balance
PutTIP	Probable aquaporin	up	2	Nutrients absorption & Intracellular Ion balance
PutPHT	Inorganic phosphate transporter	up	2	Nutrients absorption & Intracellular Ion balance
PutNRT	High-affinity nitrate transporter	up	61	Nutrients absorption & Intracellular Ion balance
PutNAR	High-affinity nitrate transporter-activating protein	up	10	Nutrients absorption & Intracellular Ion balance
PutAMT	Ammonium transporter	up	3	Nutrients absorption & Intracellular Ion balance
PutNR	Nitrate reductase [NADH]	up	5	Nutrients absorption & Intracellular Ion balance
PutGS	Glutamine synthetase	up	3	Nutrients absorption & Intracellular Ion balance
PutGDH	Glutamate dehydrogenase	up	1	Nutrients absorption & Intracellular Ion balance
PutGOGAT	Glutamate synthase	up	1	Nutrients absorption & Intracellular Ion balance
PutVHA	V-type proton ATPase	up	3	Nutrients absorption & Intracellular Ion balance
PutPIN	Probable auxin efflux carrier component	up	1	Nutrients absorption & Intracellular Ion balance
PutMDH	Malate dehydrogenase	up	3	Organic acid metabolic
PutACO	Aconitate hydratase	up	1	Organic acid metabolic
PutACLY	ATP-citrate synthase alpha chain protein	up	1	Organic acid metabolic
PutASP	Aspartate aminotransferase	up	1	Organic acid metabolic
PutPK	Pyruvate kinase	up	1	Organic acid metabolic
PutPCK	Phosphoenolpyruvate carboxykinase [ATP]	up	4	Organic acid metabolic
PutLDH	L-lactate dehydrogenase	up	5	Organic acid metabolic
PutGLDP	Glycine dehydrogenase (decarboxylating)	up	1	Organic acid metabolic
PutGLY	Serine hydroxymethyltransferase	up	2	Organic acid metabolic
PutAGT	Serine--glyoxylate aminotransferase	up	3	Organic acid metabolic
PutNADP-ME	NADP-dependent malic enzyme	up	1	Osmotic homeostasis
PutP5CS	Delta-1-pyrroline-5-carboxylate synthase	up	1	Osmotic homeostasis
PutCOIN	Zinc finger protein gene	up	8	Osmotic homeostasis
PutMYB	Transcription factor MYB	up	1	ROS scavenging & Osmotic homeostasis
PutCYP	Peptidyl-prolyl cis-trans isomerase	up	3	ROS scavenging
PutTRX	H-type Thioredoxin	up	1	ROS scavenging
PutPPR	Pentatricopeptide repeat-containing protein	up	1	ROS scavenging
PutAPX	Probable L-ascorbate peroxidase	up	1	ROS scavenging
PutGR	Glutathione reductase	up	2	ROS scavenging
PutPOD	Peroxidase	up	51	ROS scavenging
PutMDHAR	Monodehydroascorbate reductase	up	2	ROS scavenging
PutSOD	Superoxide dismutase	up	3	ROS scavenging
PutANN	Annexin	up	1	ROS scavenging
